# Supplementary material for: Relaxation of Shear-Induced Orientation and Textures in Semi-Dilute DNA Solutions
Source: Polymers (Basel). 2025 Sep 10;17(18):2452. doi: 10.3390/polym17182452 (PMC12473322; doi:10.3390/polym17182452)
Supplement: Supplementary file 1 [file polymers-17-02452-s001.zip]

Archive with 3 entries (3 files):
- .DS_Store
- Supplementary information final.pdf
- Video S1.- Calf Thymus DNA (Buffer) 10 mg-mL Peak hold 10 s-1.wmv
